# Supplementary material for: Febrile temperature activates the innate immune response by promoting aberrant influenza A virus RNA synthesis
Source: Sci Adv. 2026 Jan 2;12(1):eaeb2700. doi: 10.1126/sciadv.aeb2700 (PMC12758553; doi:10.1126/sciadv.aeb2700)
Supplement: Supplementary file 2 — Data S1 [file sciadv.aeb2700_data_s1.zip]

Archive with 1 entries (1 files):
- aeb2700_data_s1.xlsx
