# Supplementary material for: Febrile temperature activates the innate immune response by promoting aberrant influenza A virus RNA synthesis
Source: Sci Adv. 2026 Jan 2;12(1):eaeb2700. doi: 10.1126/sciadv.aeb2700 (PMC12758553; doi:10.1126/sciadv.aeb2700)
Supplement: Supplementary file 2 — Data S1 [file sciadv.aeb2700_data_s1.zip › aeb2700_data_s1.xlsx]

## Sheet: DEGenes uninfected cells 
	Differentially regulated genes in mock HEK293T cells acclimated at 39˚C versus 37˚C
	GeneID	logFC39˚C versus 37˚C	adj.P.Val	Gene name	description
	ENSG00000187026	1.88468	0.0319662	KRTAP21-2	keratin associated protein 21-2 [Source:HGNC Symbol;Acc:HGNC:18946]		Green: Upregulated genes at 39˚C compared to 37˚C
	ENSG00000123892	1.79461	0.0455847	RAB38	RAB38, member RAS oncogene family [Source:HGNC Symbol;Acc:HGNC:9776]		Red: Upregulated genes at 37˚C compared to 39˚C
	ENSG00000077092	1.7749	0.0128266	RARB	retinoic acid receptor beta [Source:HGNC Symbol;Acc:HGNC:9865]
	ENSG00000006468	1.77419	0.048888	ETV1	ETS variant transcription factor 1 [Source:HGNC Symbol;Acc:HGNC:3490]
	ENSG00000228451	1.77413	0.0342055	SDAD1P1	SDA1 domain containing 1 pseudogene 1 [Source:HGNC Symbol;Acc:HGNC:31403]
	ENSG00000232677	1.64156	0.0241642	LINC00665	long intergenic non-protein coding RNA 665 [Source:HGNC Symbol;Acc:HGNC:44323]
	ENSG00000108786	1.61302	0.0230548	HSD17B1	hydroxysteroid 17-beta dehydrogenase 1 [Source:HGNC Symbol;Acc:HGNC:5210]
	ENSG00000075223	1.5638	0.00214499	SEMA3C	semaphorin 3C [Source:HGNC Symbol;Acc:HGNC:10725]
	ENSG00000184351	1.54373	7.98584e-08	KRTAP19-1	keratin associated protein 19-1 [Source:HGNC Symbol;Acc:HGNC:18936]
	ENSG00000250073	1.51523	0.0233726	NA	novel transcript
	ENSG00000197757	1.45397	0.00126189	HOXC6	homeobox C6 [Source:HGNC Symbol;Acc:HGNC:5128]
	ENSG00000253123	1.36443	0.00339067	NA	novel transcript
	ENSG00000124762	1.29981	0.047516	CDKN1A	cyclin dependent kinase inhibitor 1A [Source:HGNC Symbol;Acc:HGNC:1784]
	ENSG00000253797	1.29699	0.0441777	UTP14C	UTP14C small subunit processome component [Source:HGNC Symbol;Acc:HGNC:20321]
	ENSG00000270006	1.24119	0.0128266	C16orf95-DT	C16orf95 divergent transcript [Source:HGNC Symbol;Acc:HGNC:55269]
	ENSG00000026103	1.21358	0.0219894	FAS	Fas cell surface death receptor [Source:HGNC Symbol;Acc:HGNC:11920]
	ENSG00000138650	1.18401	0.00073834	PCDH10	protocadherin 10 [Source:HGNC Symbol;Acc:HGNC:13404]
	ENSG00000155744	1.18294	0.0320772	HYCC2	hyccin PI4KA lipid kinase complex subunit 2 [Source:HGNC Symbol;Acc:HGNC:28593]
	ENSG00000173917	1.16314	0.00382732	HOXB2	homeobox B2 [Source:HGNC Symbol;Acc:HGNC:5113]
	ENSG00000185432	1.15386	0.048888	TMT1A	thiol methyltransferase 1A [Source:HGNC Symbol;Acc:HGNC:24550]
	ENSG00000265962	1.14147	0.00890593	GACAT2	gastric cancer associated transcript 2 [Source:HGNC Symbol;Acc:HGNC:50516]
	ENSG00000196912	1.13574	0.0041192	ANKRD36B	ankyrin repeat domain 36B [Source:HGNC Symbol;Acc:HGNC:29333]
	ENSG00000147119	1.12738	0.0280741	CHST7	carbohydrate sulfotransferase 7 [Source:HGNC Symbol;Acc:HGNC:13817]
	ENSG00000151914	1.1198	0.00157021	DST	dystonin [Source:HGNC Symbol;Acc:HGNC:1090]
	ENSG00000278828	1.09792	0.00403907	H3C10	H3 clustered histone 10 [Source:HGNC Symbol;Acc:HGNC:4775]
	ENSG00000150867	1.0339	0.0442005	PIP4K2A	phosphatidylinositol-5-phosphate 4-kinase type 2 alpha [Source:HGNC Symbol;Acc:HGNC:8997]
	ENSG00000142396	1.03218	0.002928	ERVK3-1	endogenous retrovirus group K3 member 1 [Source:HGNC Symbol;Acc:HGNC:30466]
	ENSG00000173451	1.01298	0.00370943	THAP2	THAP domain containing 2 [Source:HGNC Symbol;Acc:HGNC:20854]
	ENSG00000117616	1.01112	0.0017853	RSRP1	arginine and serine rich protein 1 [Source:HGNC Symbol;Acc:HGNC:25234]
	ENSG00000235823	1.00175	0.000314568	OLMALINC	oligodendrocyte maturation-associated long intergenic non-coding RNA [Source:HGNC Symbol;Acc:HGNC:28060]
	ENSG00000163138	-1.02765	0.0219894	PACRGL	parkin coregulated like [Source:HGNC Symbol;Acc:HGNC:28442]
	ENSG00000070423	-1.06053	0.00329431	RNF126	ring finger protein 126 [Source:HGNC Symbol;Acc:HGNC:21151]
	ENSG00000174460	-1.08969	0.0125837	ZCCHC12	zinc finger CCHC-type containing 12 [Source:HGNC Symbol;Acc:HGNC:27273]
	ENSG00000104419	-1.0926	0.0254967	NDRG1	N-myc downstream regulated 1 [Source:HGNC Symbol;Acc:HGNC:7679]
	ENSG00000091986	-1.10596	0.00667286	CCDC80	coiled-coil domain containing 80 [Source:HGNC Symbol;Acc:HGNC:30649]
	ENSG00000101350	-1.23762	0.0274735	KIF3B	kinesin family member 3B [Source:HGNC Symbol;Acc:HGNC:6320]
	ENSG00000000460	-1.32944	0.0054667	FIRRM	FIGNL1 interacting regulator of recombination and mitosis [Source:HGNC Symbol;Acc:HGNC:25565]
	ENSG00000118640	-1.33725	1.39388e-05	VAMP8	vesicle associated membrane protein 8 [Source:HGNC Symbol;Acc:HGNC:12647]
	ENSG00000179409	-1.35027	0.040602	GEMIN4	gem nuclear organelle associated protein 4 [Source:HGNC Symbol;Acc:HGNC:15717]
	ENSG00000178538	-1.3746	0.000314568	CA8	carbonic anhydrase 8 [Source:HGNC Symbol;Acc:HGNC:1382]
	ENSG00000117602	-1.42765	0.0245025	RCAN3	RCAN family member 3 [Source:HGNC Symbol;Acc:HGNC:3042]
	ENSG00000224905	-1.44506	0.0324342	LOC105377134	novel transcript, antisense to LIPI
	ENSG00000099622	-1.46307	2.50601e-05	CIRBP	cold inducible RNA binding protein [Source:HGNC Symbol;Acc:HGNC:1982]
	ENSG00000008130	-1.56409	0.0260386	NADK	NAD kinase [Source:HGNC Symbol;Acc:HGNC:29831]
	ENSG00000133169	-1.57124	7.94622e-05	BEX1	brain expressed X-linked 1 [Source:HGNC Symbol;Acc:HGNC:1036]
	ENSG00000212464	-1.75208	1.561e-06	SNORA12	small nucleolar RNA, H/ACA box 12 [Source:HGNC Symbol;Acc:HGNC:32600]
	ENSG00000137200	-1.77289	0.0287485	CMTR1	cap methyltransferase 1 [Source:HGNC Symbol;Acc:HGNC:21077]
	ENSG00000196387	-1.94203	0.035782	ZNF140	zinc finger protein 140 [Source:HGNC Symbol;Acc:HGNC:12925]
	ENSG00000019549	-1.95771	3.11129e-05	SNAI2	snail family transcriptional repressor 2 [Source:HGNC Symbol;Acc:HGNC:11094]
	ENSG00000215012	-2.01926	0.0396071	RTL10	retrotransposon Gag like 10 [Source:HGNC Symbol;Acc:HGNC:26112]
	ENSG00000059377	-2.04485	0.0245025	TBXAS1	thromboxane A synthase 1 [Source:HGNC Symbol;Acc:HGNC:11609]
	ENSG00000102317	-2.1719	2.55289e-14	RBM3	RNA binding motif protein 3 [Source:HGNC Symbol;Acc:HGNC:9900]
	ENSG00000255920	-2.5772	0.01728	CCND2-AS1	CCND2 antisense RNA 1 [Source:HGNC Symbol;Acc:HGNC:49398]
